# Supplementary material for: Assembling of Metal-Polymer Nanocomposites in Irradiated Solutions of 1-Vinyl-1,2,4-triazole and Au(III) Ions: Features of Polymerization and Nanoparticles Formation
Source: Polymers (Basel). 2022 Oct 29;14(21):4601. doi: 10.3390/polym14214601 (PMC9657828; doi:10.3390/polym14214601)
Supplement: Supplementary file 1 [file polymers-14-04601-s001.zip]

Archive with 1 entries (1 files):
- polymers-1988864-supplementary.pdf
